# Supplementary material for: Association of high estimated glomerular filtration rate with risk of atrial fibrillation: a nationwide cohort study
Source: Front Med (Lausanne). 2023 Aug 25;10:1207778. doi: 10.3389/fmed.2023.1207778 (PMC10483117; doi:10.3389/fmed.2023.1207778)
Supplement: Supplementary file 1 [file Table_1.xlsx]

## Sheet: Supplementary table 1
Supplementary Table 1. Baseline clinical characteristics according to estimated glomerular filtration rate
Variables			Estimated glomerular filtration rate (Range)
			population		<30		30-60		60-90		90-120		>120		(mL/min/1.73 m2)
			n	ratio	n	ratio	n	ratio	n	ratio	n	ratio	n	ratio	p
N			2645042	1	2774	1	112121	1	1185354	1	1235776	1	109017	1
sex
	Male		1358515	0.513608	1379	0.497116	47125	0.420305	627238	0.529157	641561	0.519156	41212	0.378033	<.0001
	Female		1286527	0.486392	1395	0.502884	64996	0.579695	558116	0.470843	594215	0.480844	67805	0.621967
Age, years			48.82 ± 10.08		67.9 ± 12.91		66.73 ± 11.26		53.03 ± 13.36		44.71 +11.92		30.72 ± 8.34		<.0001
Body mass index (kg/m2)			23.76 ± 3.27		24.11 ± 3.44		24.41 ± 3.24		24.01 ± 3.15		23.59 ± 3.30		22.37 ± 3.63		<.0001
Waist circumference (cm)			80.30 ± 9.37		84.37 ± 9.63		83.46 ± 9.15		81.22 ± 9.14		79.57 ± 9.29		75.30 ± 10.34		<.0001
Household income															<.0001
	Q1, lowest		717496	0.271261	709	0.255588	29452	0.26268	303375	0.255936	342126	0.276851	41834	0.383738
	Q2		922008	0.34858	828	0.298486	32038	0.285745	382389	0.322595	458503	0.371024	48250	0.442592
	Q3		664499	0.251224	738	0.266042	30152	0.268924	317784	0.268092	300708	0.243335	15117	0.138666
	Q4, highest		341039	0.128935	499	0.179885	20479	0.182651	181806	0.153377	134439	0.108789	3816	0.0350037
Smoking status															<.0001
	Never		1629714	0.616139	1917	0.69106	81049	0.722871	731380	0.617014	740800	0.599461	74568	0.684003
	Former		388337	0.146817	493	0.177722	17645	0.157375	198060	0.167089	163825	0.132569	8314	0.0762633
	Current		626991	0.237044	364	0.131218	13427	0.119755	255914	0.215897	331151	0.26797	26135	0.239733
Alcohol consumption (days/week)															<.0001
	None		1411227	0.533537	2247	0.810022	84484	0.753507	667796	0.563373	608158	0.492126	48542	0.44527
	1–4		1127425	0.426241	463	0.166907	23377	0.208498	466391	0.393461	579012	0.468541	58182	0.533697
	≥ 5		106390	0.0402224	64	0.0230714	4260	0.0379947	51167	0.043166	48606	0.0393324	2293	0.0210334
Regular physical activity (days/week)															<.0001
	None		1621142	0.612898	2093	0.754506	78627	0.701269	717317	0.60515	752560	0.608978	70545	0.647101
	1–4		869808	0.328845	513	0.184932	25274	0.225417	389738	0.328795	419213	0.339231	35070	0.321693
	≥ 5		154092	0.0582569	168	0.0605624	8220	0.0733137	78299	0.0660554	64003	0.0517917	3402	0.0312061
Proteinuria															<.0001
	Negative (-)		2524572	0.954454	1504	0.542177	100104	0.892821	1130711	0.953902	1187510	0.960943	104743	0.960795
	Positive (+)		120470	0.0455456	1270	0.457823	12017	0.107179	54643	0.0460985	48266	0.0390572	4274	0.0392049
Comorbidities	Hypertension														<.0001
		No	1985539	0.750664	317	0.114275	41775	0.372589	828528	0.698971	101802	0.082379	103117	0.94588
		Yes	659503	0.249336	2457	0.885725	70346	0.627411	356826	0.301029	223974	0.181242	5900	0.05412
	Diabetes mellitus														<.0001
		No	2365317	0.894246	1463	0.527397	82082	0.732084	1042931	0.879848	1133124	0.916933	105717	0.969729
		Yes	279725	0.105754	1311	0.472603	30039	0.267916	142423	0.120152	102652	0.0830668	3300	0.0302705
	Dyslipidemia														<.0001
		No	2121257	0.801975	1591	0.57354	71920	0.64145	912211	0.769568	1034029	0.836745	101506	0.931102
		Yes	523785	0.198025	1183	0.42646	40201	0.35855	273143	0.230432	201747	0.163255	7511	0.0688975
	Heart failure														<.0001
		No	2611613	0.987362	2391	0.861932	105411	0.940154	1167178	0.984666	1227782	0.993531	108851	0.998477
		Yes	33429	0.0126384	383	0.138068	6710	0.0598461	18176	0.0153338	7994	0.00646881	166	0.0015227
	Myocardial infarction														<.0001
		No	2637229	0.997046	2705	0.975126	110800	0.988218	1180973	0.996304	1233784	0.998388	108967	0.999541
		Yes	7813	0.00295383	69	0.0248738	1321	0.0117819	4381	0.00369594	1992	0.00161194	50	0.000458644
	Valvular heart disease														<.0001
		No	2639223	0.9978	2724	0.981975	111121	0.991081	1182252	0.997383	1234163	0.998695	108963	0.999505
		Yes	5819	0.00219997	50	0.0180245	1000	0.00891894	3102	0.00261694	1613	0.00130525	54	0.000495336
	Cardiomyopathy														<.0001
		No	2643140	0.999281	2747	0.990267	111737	0.996575	1184380	0.999178	1235278	0.999597	108988	0.999734
		Yes	1902	0.000719081	27	0.00973324	384	0.00342487	974	0.000821695	498	0.000402986	19	0.000174285
	Congenital heart disease														<.0001
		No	2644209	0.999685	2771	0.998919	112060	0.999456	1184976	0.999681	1235425	0.999716	108977	0.999633
		Yes	833	0.000314929	3	0.00108147	61	0.000544055	378	0.000318892	351	0.000284032	40	0.000366915
	Hyperthyroidism														<.0001
		No	2615394	0.988791	2741	0.988104	110529	0.985801	1172326	0.989009	1221937	0.988801	107861	0.989396
		Yes	29648	0.0112089	33	0.0118962	1592	0.0141989	13028	0.0109908	13839	0.0111986	1156	0.0106039
Charlson comorbidity index															<.0001
	0		2096358	0.792561	1131	0.407714	64145	0.572105	905067	0.763542	1026386	0.83056	99629	0.913885
	1		402157	0.152042	688	0.248017	30146	0.26887	202786	0.171076	160576	0.129939	7961	0.0730253
	≥ 2		146527	0.0553969	955	0.344268	17830	0.159025	77501	0.0653822	48814	0.0395007	1427	0.0130897
Data are expressed as the mean ± standard deviation, or number (percentage).
